# Supplementary material for: Design of the formalized and integrated Alzheimer’s Disease Ontology and its application in retrieving textual data via text mining
Source: Database (Oxford). 2023 Dec 2;2023:baad085. doi: 10.1093/database/baad085 (PMC10693436; doi:10.1093/database/baad085)
Supplement: baad085_Supp [file baad085_supp.zip]

Archive with 2 entries (2 files):
- suppl_data/Supplementary Table 1.xlsx
- suppl_data/Supplementary Table 2.xlsx
