# Supplementary material for: Design of the formalized and integrated Alzheimer’s Disease Ontology and its application in retrieving textual data via text mining
Source: Database (Oxford). 2023 Dec 2;2023:baad085. doi: 10.1093/database/baad085 (PMC10693436; doi:10.1093/database/baad085)
Supplement: baad085_Supp [file baad085_supp.zip › suppl_data/Supplementary Table 1.xlsx]

## Sheet: ADO_supplementary_3
Supplementary Table 1: Mentions of drugs in context of AD related signs & symptoms
Label	Relevence	Count of Documents	Total Documents
Coenzyme M	0.09	337.976	715.92
Calcium	0.07	315.477	767.44
Methamidophos	0.07	295.011	685.152
Phosphate ion	0.07	314.591	790.304
Bifenthrin	0.06	275.774	698.033
Flufenoxuron	0.06	213.952	405.986
Hemoglobin	0.06	214.545	416.602
Interleukin-10	0.06	164.632	218.258
Creatinine	0.06	181.954	301.862
Eosin	0.05	164.286	248.437
Formaldehyde	0.05	188.235	378.703
Streptomycin	0.04	162.832	323.392
Angiotensin II	0.04	131.723	250.01
Heme iron polypeptide	0.04	135.015	278.097
Serotonin	0.03	117.596	216.491
Binetrakin	0.03	101.375	149.849
Protein S human	0.03	197.396	650.6
Dithiopyr	0.03	149.282	376.974
Albumin human	0.03	129.599	283.753
Amino acids	0.03	194.028	653.415
L-Glutamine	0.03	114.104	240.937
Acetylsalicylic acid	0.03	92.39	147.767
Human interleukin-2	0.03	97.512	174.807
Heparin	0.03	103.493	213.362
Ketamine	0.03	82.748	123.307
Hydrocortisone	0.03	95.724	178.1
Dexamethasone	0.03	90.662	159.27
Isoflurane	0.03	79.038	112.146
Dimethyl sulfoxide	0.03	103.315	224.695
Acetate	0.03	132.81	390.077
Trestolone	0.02	65.607	76.846
Esketamine	0.02	72.542	104.138
Sage	0.02	78.428	131.015
Potassium	0.02	110.039	285.572
Sucrose	0.02	107.575	272.915
Hydrogen peroxide	0.02	89.466	196.412
Orange	0.02	113.197	333.301
Morphine	0.02	64.558	100.581
Cisplatin	0.02	83.423	190.898
Omega-3 fatty acids	0.02	80.902	183.788
Norepinephrine	0.02	76.701	166.76
Metformin	0.02	57.719	84.503
Trypsin	0.02	85.187	214.456
Silver	0.02	88.777	239.808
Sirolimus	0.02	65.901	126.714
Alkaline Phosphatase	0.02	77.315	183.814
Acetaminophen	0.02	54.143	78.925
Vitamin D	0.02	67.64	137.211
S-23	0.02	60.44	106.9
Glycerin	0.02	93.755	278.559
Tyrosine	0.02	83.791	224.688
Collagenase clostridium histolyticum	0.02	58.109	99.767
Arginine	0.02	85.311	237.537
L-Lysine	0.02	89.997	264.556
Sulfate ion	0.02	82.377	228.753
Filgrastim	0.02	54.745	92.256
Ascorbic acid	0.02	72.369	177.416
Fibrinogen human	0.02	58.453	110.445
Doxorubicin	0.02	65.852	146.292
Chloride ion	0.02	88.752	273.522
Nicotine	0.02	57.917	115.08
Pentobarbital	0.02	48.653	75.026
Methotrexate	0.02	56.628	109.524
Cocaine	0.02	54.298	102.939
Regramostim	0.02	46.491	69.87
Biotin	0.01	62.184	145.897
Fibronectin	0.01	57.937	126.743
Cyclosporine	0.01	60.516	140.155
Prednisone	0.01	46.379	78.681
Acetic acid	0.01	69.909	196.519
Paclitaxel	0.01	54.61	117.398
Turkey	0.01	58.791	139.241
Xylazine	0.01	39.908	55.138
Cyclophosphamide	0.01	53.786	117.241
Interleukin-1 alpha, human recombinant	0.01	36.04	43.857
Uric acid	0.01	45.252	82.27
Lidocaine	0.01	40.514	62.951
Dextran	0.01	49.252	101.683
Streptozocin	0.01	42.954	74.267
Sodium bicarbonate	0.01	49.485	104.147
Threonine	0.01	63.984	180.138
Medical Cannabis	0.01	44.929	83.398
Iodide	0.01	57.917	147.424
Folic acid	0.01	51.372	114.623
Leucine	0.01	63.009	176.997
Propidium	0.01	48.712	104.054
Hyaluronic acid	0.01	44.628	86.322
Skim milk	0.01	43.021	79.458
Vitamin E	0.01	46.528	96.163
Epinephrine	0.01	48.244	104.877
Curcumin	0.01	39.023	64.557
Resveratrol	0.01	37.3	58.736
Prednisolone	0.01	39.153	66.455
Arachidonic Acid	0.01	42.451	81.078
Guanosine	0.01	48.594	110.942
Gelatin	0.01	48.009	110.804
Glucagon	0.01	42.019	83.088
Methylprednisolone	0.01	34.664	51.943
Platinum	0.01	58.148	168.483
Fentanyl	0.01	33.957	49.808
Histamine	0.01	44.533	99.578
Gadolinium	0.01	38.017	69.572
Phenol	0.01	57.991	174.432
Basic Fibroblast Growth Factor	0.01	39.763	78.347
Chloroform	0.01	56.218	167.019
(S)-Warfarin	0.01	34.353	57.611
Warfarin	0.01	34.193	57.191
Bevacizumab	0.01	38.712	77.385
Magnesium	0.01	50.154	137.12
Fluorouracil	0.01	45.745	113.491
Caffeine	0.01	39.087	80.305
Acetylcholine	0.01	44.211	106.086
Alteplase	0.01	30.851	46.693
Infliximab	0.01	28.25	36.953
Fluoxetine	0.01	27.666	36.447
Thrombin	0.01	40.825	95.38
Aldosterone	0.01	36.215	73.115
Melatonin	0.01	34.062	63.356
Propofol	0.01	31.716	53.852
Sodium lauryl sulfate	0.01	59.579	203.895
Tryptophan	0.01	47.451	133.737
Quercetin	0.01	33.343	62.997
Tretinoin	0.01	38.374	88.012
Prothrombin	0.01	32.782	62.821
Rituximab	0.01	32.472	63.353
Cotton	0.01	44.138	123.306
Glutamic acid	0.01	50.04	157.537
Tricyclazole	0.01	75.083	321.009
Muromonab	0.01	27.717	45.177
Gemcitabine	0.01	32.265	65.486
Midazolam	0.01	26.659	41.235
Anakinra	0.01	23.213	28.357
Coenzyme A	0.01	38.266	98.394
Docetaxel	0.01	31.857	66.089
Butyric Acid	0.01	33.042	72.574
Nerve Growth Factor	0.01	27.459	48.081
Corticotropin	0.01	28.099	51.302
Inositol	0.01	35.933	89.547
Clopidogrel	0.01	24.699	37.207
Atorvastatin	0.01	23.849	34.433
Mercaptoethanol	0.01	36.296	92.705
Diethyl ether	0.01	48.451	162.633
Choline	0.01	33.092	76.361
Formic acid	0.01	36.749	95.588
Erythropoietin	0.01	29.65	60.089
Valine	0.01	42.046	125.817
Vitamin A	0.01	33.733	80.287
Tamoxifen	0.01	33.479	79.201
Ibuprofen	0.01	25.081	40.375
Simvastatin	0.01	23.927	36.248
Palmitic Acid	0.01	29.719	61.688
Progesterone	0.01	41.498	124.717
Etanercept	0.01	20.898	25.455
Nadide	0.01	29.911	63.388
Deoxycholic acid	0.01	29.785	63.326
Fructose	0.01	34.648	88.281
Hydroxychloroquine	0.01	23.435	35.57
Proline	0.01	44.179	143.346
ATP	0.01	28.428	57.929
Sodium citrate	0.01	28.548	58.812
Corticosterone	0.01	27.369	53.522
Gentamicin	0.01	33.36	85.574
Carboplatin	0.01	27.787	57.956
Lactic acid	0.01	32.38	81.687
Azathioprine	0.01	23.339	39.522
Silicon dioxide	0.01	56.243	230.166
Adenosine phosphate	0.01	26.819	55.949
Benzodiazepine	0.01	22.54	37.028
Acetylcysteine	0.01	22.95	38.963
Buprenorphine	0.01	20.691	29.865
Nitrous oxide	0.01	32.519	86.349
Magnesium sulfate	0.01	32.089	84.407
Diamorphine	0.01	23.885	43.728
Endothelin-1	0.01	23.338	41.948
Parathyroid hormone	0.01	28.506	66.539
Levobupivacaine	0.01	19.876	27.889
Lenomorelin	0.01	20.429	30.637
Tocilizumab	0.01	18.805	24.628
Amphetamine	0.01	24.316	47.717
Alanine	0.01	41.971	145.473
Gabapentin	0.01	17.613	20.781
Adalimumab	0.01	18.346	23.414
Hydrogen	0.01	91.155	483.891
Isopropyl alcohol	0.01	31.626	85.75
Diazepam	0.01	22.273	39.333
Sodium chloride	0.01	29.727	76.403
Doxycycline	0.01	26.032	57.562
Capsaicin	0.01	20	30.566
Interleukin-7	0.01	19.699	29.651
Bupivacaine	0.01	18.832	26.439
Egg	0.01	47.088	182.072
Selenium	0.01	29.602	76.968
Vancomycin	0.01	30.098	79.787
Aluminium	0.01	43.035	156.741
Azithromycin	0.01	21.884	39.688
Pioglitazone	0.01	17.498	22.253
Avidin	0.01	23.578	47.823
Cholecalciferol	0.01	21.963	40.99
Soy sterol	0.01	24.974	55.62
Rosiglitazone	0.01	17.52	23.329
Tacrolimus	0.01	22.384	43.749
Honey	0.01	27.594	70.021
Procalcitonin	0.01	18.146	26.413
Oxaliplatin	0.01	22.334	44.421
Cyanocobalamin	0.01	24.046	52.704
Nitrite	0.01	27.923	72.846
Boron	0.01	33.192	103.107
Edetic acid	0.01	22.697	46.673
Rice	0.01	48.967	202.844
D-glucose	0.01	25.792	62.471
Doconexent	0.01	21.594	41.917
Carbon monoxide	0.01	26.591	66.848
Gentian violet cation	0.01	26.617	67.137
Human interferon beta	0.01	17.768	26.332
Etoposide	0.01	24.535	57.168
Cyclic GMP	0.01	25.071	60.158
Apple	0.01	27.809	74.984
Valproic acid	0.01	17.781	26.987
Sorafenib	0.01	20.843	40.194
Chloroquine	0.01	23.912	55.671
Ilex paraguariensis leaf	0.01	34.381	115.181
Sphingosine	0.01	18.994	33.083
Von Willebrand Factor Human	0.01	20.323	39.142
Tramadol	0.01	15.096	18.179
Iodine	0.01	34.668	118.604
Phosphatidyl serine	0.01	21.835	46.941
Corn	0.01	32.305	104.735
Green tea leaf	0.01	19.064	34.267
Nitrate	0.01	38.268	142.052
Indomethacin	0.01	24.255	59.766
Phosphorus	0.01	41.883	165.978
Metamfetamine	0.01	19.298	35.9
Metronidazole	0.01	20.438	41.138
Celecoxib	0.01	16.219	23.356
Levodopa	0.01	20.42	41.413
Diclofenac	0.01	17.813	29.834
Bleomycin	0.01	20.114	40.164
Carbamazepine	0.01	19.232	36.312
Levocarnitine	0.01	18.792	34.347
Amoxicillin	0.01	22.414	51.931
Phylloquinone	0.01	19.111	36.218
Linoleic acid	0.01	21.385	46.985
Guanine	0.01	31.742	104.553
Nivolumab	0.01	18.405	33.143
Sertraline	0.01	14.279	17.465
Ceftriaxone	0.01	19.433	39.278
Amphotericin B	0.01	22.247	53.19
Fish oil	0.01	17.241	29.504
Cocoa	0.01	18.785	36.844
Vasopressin	0.01	22.904	57.545
Adenine	0.01	29.303	93.867
Titanium	0.01	33.66	121.363
