# Supplementary material for: Design of the formalized and integrated Alzheimer’s Disease Ontology and its application in retrieving textual data via text mining
Source: Database (Oxford). 2023 Dec 2;2023:baad085. doi: 10.1093/database/baad085 (PMC10693436; doi:10.1093/database/baad085)
Supplement: baad085_Supp [file baad085_supp.zip › suppl_data/Supplementary Table 2.xlsx]

## Sheet: ADO_supplementary_4.xlsx
Supplementary Table 2: Biological processes/pathways that might play a role in AD
Label	Relevence	Count of Documents	Total Documents
signaling	1.25	43.954	1,619,475
biological regulation	1.20	46.528	2,161,656
gene expression	1.14	38.683	1,294,911
developmental process	1.10	59.135	5,125,866
activated T cell autonomous cell death	1.03	36.135	1,334,151
biosynthetic process	0.96	47.347	3,555,230
inflammatory response	0.84	31.985	1,430,246
catabolic process	0.63	24.52	1,141,099
phosphorylation	0.61	20.481	682.161
metabolic process	0.60	24.012	1,179,529
homeostatic process	0.58	18.711	549.391
localization	0.56	21.023	898.518
memory	0.56	19.984	773.664
cell death	0.55	18.292	577.849
secretion	0.45	16.403	675.693
cell cycle	0.41	13.887	456.557
translation	0.41	15.907	731.283
biological_process	0.41	12.815	348.251
cell adhesion	0.40	11.456	236.058
signal transduction	0.39	12.81	387.057
necrotic cell death	0.39	15.564	757.868
angiogenesis	0.39	12.427	362.126
behavior	0.37	22.752	2,436,243
immune response	0.34	12.274	487.077
cytolysis	0.32	11.076	403.943
cell growth	0.31	11.237	429.744
transport	0.31	13.858	872.679
cognition	0.31	10.184	322.749
cell migration	0.29	8.828	214.519
maintenance of location	0.28	14.095	1,126,449
regeneration	0.25	8.718	313.6
innate immune response	0.25	7.762	209.111
cell differentiation	0.24	7.213	166.091
methylation	0.24	7.867	248.94
reverse transcription	0.24	8.518	331.746
lipid metabolic process	0.24	6.99	160.701
cellular process	0.23	7.454	211.601
neurogenesis	0.23	6.231	103.567
endocytosis	0.22	6.3	125.204
phagocytosis	0.22	6.284	136.078
DNA methylation	0.21	6.21	150.212
proteolysis	0.21	6.027	135.936
cytokine production	0.20	6.416	191.219
digestion	0.19	7.432	354.167
regulation of cell cycle	0.17	5.732	182.225
transduction	0.17	5.649	176.62
brain development	0.17	4.637	85.634
protein kinase B signaling	0.16	4.567	93.412
anatomical structure morphogenesis	0.16	4.794	124.329
glucose metabolic process	0.15	4.835	141.37
macrophage activation	0.14	3.81	71.336
mitotic spindle orientation checkpoint signaling	0.13	6.166	408.458
regulation of gene expression	0.13	3.806	84.398
cell development	0.13	3.721	81.106
wound healing	0.12	4.777	214.475
antigen processing and presentation	0.12	3.566	77.103
T cell activation	0.12	3.871	110.784
chromatin remodeling	0.12	3.342	63.356
DNA repair	0.12	4.296	165.301
ribosome-associated ubiquitin-dependent protein catabolic process	0.12	4.199	163.269
glycosylation	0.12	3.846	123.891
chemical synaptic transmission	0.11	3.243	66.298
cell motility	0.11	3.271	77.008
cell division	0.11	3.964	163.602
neuron projection development	0.11	2.717	40.257
hemopoiesis	0.10	3.054	70.592
axon guidance	0.10	2.406	26.73
chemotaxis	0.10	3.129	81.574
neuron death	0.10	2.657	42.629
long-term synaptic potentiation	0.10	2.76	51.314
programmed cell death	0.10	3.437	121.184
regulation of transcription, DNA-templated	0.10	2.847	59.882
calcium-mediated signaling	0.10	2.696	50.086
tissue homeostasis	0.09	2.552	43.906
oxidative phosphorylation	0.09	2.975	84.43
post-translational protein modification	0.09	2.968	84.501
cholesterol metabolic process	0.09	2.203	25.019
complement activation	0.09	2.457	43.105
mismatch repair	0.09	2.849	79.35
synapse assembly	0.09	2.245	29.969
cell activation	0.09	2.583	56.383
apoptotic process	0.09	3.006	102.169
Wnt signaling pathway	0.09	2.308	36.292	147,787 documents
heart development	0.09	1.858	14.335
protein catabolic process	0.08	2.76	83.769
cell communication	0.08	2.296	41.895
neuron migration	0.08	1.907	19.809
cellular localization	0.08	2.619	78.087
dephosphorylation	0.08	2.557	72.296
segmentation	0.08	3.182	165.315
myelination	0.08	2.145	40.031
mitotic nuclear division	0.08	2.863	118.683
coagulation	0.08	3.444	217.09
histone modification	0.07	2.016	35.097
histone acetylation	0.07	2.051	37.902
glucose homeostasis	0.07	2.351	65.293
Notch signaling pathway	0.07	1.751	19.581	132,156 documents
stem cell differentiation	0.07	1.99	35.077
lipid biosynthetic process	0.07	2.322	66.082
cellular senescence	0.07	2.002	39.19
exocytosis	0.07	2.198	59.015
ossification	0.07	2.907	156.073
DNA replication	0.07	2.6	115.53
reactive gliosis	0.07	1.799	31.652
sleep	0.07	4.019	418.297
cellular response to DNA damage stimulus	0.07	2.164	67.649
glucose import	0.07	2.191	71.979
cholesterol efflux	0.07	1.507	15.324
protein processing	0.06	1.498	15.767
leukocyte migration	0.06	1.693	27.473
tissue remodeling	0.06	1.788	36.769
visual perception	0.06	3.929	427.706
regulation of signaling	0.06	1.714	31.158
S phase	0.06	2.394	108.531
cell maturation	0.06	1.809	39.523
animal organ development	0.06	1.844	44.328
fatty acid oxidation	0.06	1.814	43.818
translational initiation	0.06	1.965	60.895
transdifferentiation	0.06	1.586	26.257
cholesterol homeostasis	0.06	1.375	14.495
cell quiescence	0.06	1.717	40.987
T cell proliferation	0.06	1.895	61.368
axonogenesis	0.06	1.518	25.955
cell-cell adhesion	0.06	1.491	24.354
adaptive immune response	0.06	1.724	45.4
demethylation	0.06	1.733	47.142
negative regulation of apoptotic process	0.05	1.695	44.208
cartilage development	0.05	1.49	26.798
excretion	0.05	2.977	268.638
reproduction	0.05	2.947	261.836
fatty acid metabolic process	0.05	1.62	39.742
vasodilation	0.05	2.04	92.349
insulin secretion	0.05	1.98	84.582
lipid catabolic process	0.05	1.713	53.072
mitophagy	0.05	1.449	28.106
tissue regeneration	0.05	1.771	60.741
evasion of host immune response	0.05	1.685	51.477
macrophage differentiation	0.05	1.257	15.835
cholesterol biosynthetic process	0.05	1.429	27.673
leukocyte cell-cell adhesion	0.05	1.346	21.644
vasculogenesis	0.05	1.366	23.088
cellular metabolic process	0.05	1.708	55.444
energy homeostasis	0.05	1.599	43.588
nervous system development	0.05	1.186	12.434
dedifferentiation	0.05	1.423	27.842
clathrin-dependent endocytosis	0.05	1.347	22.527
lipid homeostasis	0.05	1.324	21.148
mRNA splicing, via spliceosome	0.05	1.298	21.188
positive regulation of NF-kappaB transcription factor activity	0.05	1.52	41.071
stem cell division	0.05	1.351	26.836
histone methylation	0.05	1.278	22.439
homologous recombination	0.05	1.834	85.306
sensitization	0.05	2.256	159.761
hypersensitivity	0.05	2.211	152.224
platelet activation	0.05	1.489	42.353
actin filament polymerization	0.05	1.365	30.672
long-term memory	0.05	1.558	53.577
protein folding	0.05	1.677	69.096
nuclear export	0.05	1.347	31.368
cardiac muscle cell differentiation	0.05	906	5.139
cellular homeostasis	0.04	1.363	33.796
tricarboxylic acid cycle	0.04	1.643	67.51
neurotransmitter secretion	0.04	1.342	32.807
response to lipopolysaccharide	0.04	1.261	26.122
vascular associated smooth muscle cell proliferation	0.04	1.046	11.597
protein phosphorylation	0.04	1.432	42.753
regulation of metabolic process	0.04	1.336	33.655
osteoblast differentiation	0.04	1.261	27.026
amyloid-beta clearance	0.04	801	3.156
regulation of cell cycle phase transition	0.04	1.373	39.334
vesicle-mediated transport	0.04	1.206	24.025
protein sumoylation	0.04	1.191	23.153
tube formation	0.04	1.229	26.714
central nervous system development	0.04	1.053	13.933
age-related resistance	0.04	1.128	18.958
fat cell differentiation	0.04	1.213	25.845
mRNA catabolic process	0.04	1.188	24.329
cellular respiration	0.04	1.423	48.783
conjugation	0.04	1.986	140.557
response to stress	0.04	1.441	51.824
T cell differentiation	0.04	1.222	28.438
phosphatidylinositol 3-kinase signaling	0.04	1.183	25.059
gluconeogenesis	0.04	1.397	47.085
social behavior	0.04	1.598	74.583
female pregnancy	0.04	2.359	235.93
macrophage migration	0.04	1.075	18.742
amyloid precursor protein metabolic process	0.04	707	2.368
skeletal system development	0.04	1.027	16.011
gastrulation	0.04	1.112	22.594
platelet aggregation	0.04	1.471	64.255
DNA biosynthetic process	0.04	1.732	110.376
RNA interference	0.04	1.328	47.635
G1 phase	0.04	1.467	68.122
myoblast differentiation	0.04	838	7.29
osteoclast differentiation	0.04	1.033	19.123
collagen biosynthetic process	0.04	1.188	33.24
endothelial cell migration	0.04	977	15.218
long-term synaptic depression	0.04	1.043	20.147
chemokine production	0.04	1.06	21.724
tissue development	0.04	1.191	34.509
innervation	0.04	1.577	89.277
endothelial cell apoptotic process	0.04	982	16.228
interleukin-1 beta production	0.04	1.037	20.446
vascular endothelial growth factor signaling pathway	0.04	964	15.49	129,387 documents
leukocyte activation	0.04	1.012	19.312
stress-activated MAPK cascade	0.04	945	14.71
smooth muscle cell proliferation	0.04	906	12.473
locomotion	0.04	1.536	87.745
regulation of apoptotic process	0.04	1.039	23.04
apoptotic cell clearance	0.04	818	8.511
vasoconstriction	0.03	1.389	70.919
detoxification	0.03	1.598	108.046
lipid transport	0.03	889	13.887
paracrine signaling	0.03	910	15.679
blood circulation	0.03	1.225	49.683
interleukin-6 production	0.03	1.03	26.719
biomineralization	0.03	1.476	89.966
B cell activation	0.03	995	23.934
glomerular filtration	0.03	1.629	122.01
cholesterol transport	0.03	770	8.099
short-term memory	0.03	1.128	38.695
chondrocyte hypertrophy	0.03	643	3.27
bone remodeling	0.03	1.137	40.23
endothelial cell proliferation	0.03	945	20.118
bone development	0.03	905	17.186
electron transport chain	0.03	1.076	33.71
negative regulation of growth	0.03	1.25	56.684
regulation of growth	0.03	1.011	26.873
cytokinesis	0.03	1.119	39.78
bone resorption	0.03	1.285	63.348
pH reduction	0.03	1.357	75.356
response to oxidative stress	0.03	960	23.167
lipoprotein metabolic process	0.03	870	16.017
stem cell proliferation	0.03	883	17.543
cell fate determination	0.03	826	13.327
cell-cell signaling via exosome	0.03	773	10.021
viral genome replication	0.03	1.461	101.308
transcytosis	0.03	814	13.121
MAPK cascade	0.03	925	22.201
chondrocyte differentiation	0.03	715	7.382
receptor-mediated endocytosis	0.03	895	20.543
aggressive behavior	0.03	1.561	126.295
hemostasis	0.03	1.298	76.319
immunoglobulin production	0.03	1.155	53.002
fatty acid biosynthetic process	0.03	1.03	36.052
DNA demethylation	0.03	814	14.973
mitochondrial fission	0.03	844	17.413
spermatogenesis	0.03	1.134	52.076
muscle atrophy	0.03	958	29.267
astrocyte activation	0.03	735	10.242
protein localization	0.03	913	24.99
reverse cholesterol transport	0.03	728	9.869
RNA metabolic process	0.03	814	16.031
fertilization	0.03	1.57	138.48
integrin activation	0.03	720	9.942
response to hypoxia	0.03	890	23.789
blood coagulation	0.03	1.092	49.997
action potential	0.03	1.227	73.148
activation of cysteine-type endopeptidase activity involved in apoptotic process	0.03	964	33.769
mitotic nuclear membrane disassembly	0.03	943	31.557
regulation of autophagy	0.03	801	17.011
collagen catabolic process	0.03	732	11.728
cartilage homeostasis	0.03	548	2.92
regulation of mRNA cis splicing, via spliceosome	0.03	637	6.304
endothelial cell activation	0.03	727	11.808
flight	0.03	1.668	176.208
neuron differentiation	0.03	626	6.307
cAMP-mediated signaling	0.03	795	17.941
M phase	0.03	1.051	49.3
activation of protein kinase C activity	0.03	860	24.722
extracellular matrix organization	0.03	602	5.52
B cell differentiation	0.03	768	16.241
chromatin organization	0.03	766	16.319
toll-like receptor signaling pathway	0.03	702	11.433	123,353 documents
muscle contraction	0.03	964	38.709
regulation of angiogenesis	0.03	698	11.814
lymphangiogenesis	0.03	760	16.905
interleukin-10 production	0.03	840	25.12
DNA hypomethylation	0.03	716	13.47
ERBB signaling pathway	0.03	602	6.282	117,968 documents
pyroptosis	0.03	749	16.276
axon regeneration	0.03	796	20.772
tropism	0.03	1.038	52.975
macroautophagy	0.03	737	15.829
chondrocyte proliferation	0.03	593	6.135
hippo signaling	0.03	676	11.073
circadian rhythm	0.03	1.011	49.112
neuron development	0.03	613	7.176
endochondral ossification	0.03	667	10.573
negative regulation of inflammatory response	0.03	727	15.656
cell recognition	0.03	808	23.568
membrane fusion	0.03	912	36.317
production of miRNAs involved in gene silencing by miRNA	0.03	654	10.278
DNA hypermethylation	0.02	693	13.457
positive regulation of growth	0.02	749	18.444
tumor necrosis factor production	0.02	799	23.665
intracellular transport	0.02	766	20.917
monocyte differentiation	0.02	589	6.999
meiotic nuclear division	0.02	983	49.905
import into nucleus	0.02	781	22.856
lymphocyte activation	0.02	736	18.403
opsonization	0.02	674	13.102
fibroblast activation	0.02	661	12.325
neuroinflammatory response	0.02	578	6.864
protein transport	0.02	728	18.189
B cell proliferation	0.02	698	16.517
interphase	0.02	977	53.16
anatomical structure arrangement	0.02	805	28.276
acute-phase response	0.02	738	20.634
ion transport	0.02	863	36.092
respiratory burst	0.02	831	31.786
vesicle budding from membrane	0.02	652	13.032
protein secretion	0.02	802	28.548
lipid storage	0.02	691	16.496
synapse maturation	0.02	521	4.869
erythrocyte differentiation	0.02	857	36.593
pigmentation	0.02	1.044	67.653
regulation of translation	0.02	678	15.89
cerebral cortex development	0.02	535	5.744
ATP biosynthetic process	0.02	806	30.857
negative regulation of neuron apoptotic process	0.02	598	9.924
menopause	0.02	1.081	77.617
nucleocytoplasmic transport	0.02	628	12.398
intracellular signal transduction	0.02	658	15.141
regulation of oxidative phosphorylation	0.02	698	19.125
embryo development	0.02	830	35.362
histone deacetylation	0.02	609	11.424
macropinocytosis	0.02	607	11.58
isotype switching	0.02	703	20.739
regulation of blood pressure	0.02	680	18.327
cell fate specification	0.02	571	9.071
mitochondria-associated ubiquitin-dependent protein catabolic process	0.02	710	21.585
cardiac conduction	0.02	596	11.056
stress-activated protein kinase signaling cascade	0.02	609	12.177
habituation	0.02	874	45.324
T cell apoptotic process	0.02	619	13.364
transmembrane transport	0.02	771	30.243
carbohydrate metabolic process	0.02	888	48.121
dendrite arborization	0.02	544	8.014
transposition	0.02	927	55.345
lipid oxidation	0.02	749	27.904
mRNA transcription	0.02	719	24.603
protein targeting to vacuole	0.02	505	5.987
lipid import into cell	0.02	517	6.82
anoikis	0.02	617	14.382
reflex	0.02	1.488	193.015
fibrinolysis	0.02	846	44.318
developmental process involved in reproduction	0.02	1.021	77.028
oligodendrocyte differentiation	0.02	496	6.044
neutrophil activation	0.02	616	15.376
neutrophil migration	0.02	586	12.679
mitochondrial ATP synthesis coupled electron transport	0.02	662	20.378
dosage compensation by inactivation of X chromosome	0.02	584	13.105
fibroblast proliferation	0.02	625	17.047
neuron apoptotic process	0.02	557	11.057
membrane protein ectodomain proteolysis	0.02	342	1.026
establishment of cell polarity	0.02	585	14.086
amyloid-beta metabolic process	0.02	354	1.291
protein ubiquitination	0.02	545	10.798
regulation of immune response	0.02	521	9.112
cytoskeleton organization	0.02	493	7.24
autophagosome assembly	0.02	600	16.294
macrophage apoptotic process	0.02	462	5.567
apoptotic DNA fragmentation	0.02	850	52.833
gliogenesis	0.02	467	5.929
microtubule polymerization	0.02	581	14.829
muscle cell differentiation	0.02	404	3.057
smoothened signaling pathway	0.02	534	10.949	122,711 documents
regulation of lipid metabolic process	0.02	490	7.722
heterochromatin assembly	0.02	617	19.289
chaperone-mediated autophagy	0.02	661	25.11
response to type I interferon	0.02	556	13.36
mesenchymal to epithelial transition	0.02	527	10.808
cell-matrix adhesion	0.02	496	8.508
defense response to virus	0.02	625	20.967
steroid biosynthetic process	0.02	718	33.583
endocytic recycling	0.02	437	5.012
liver regeneration	0.02	624	21.48
natural killer cell activation	0.02	540	12.817
artery morphogenesis	0.02	450	6.084
microtubule cytoskeleton organization	0.02	564	15.514
myoblast proliferation	0.02	406	3.967
natural killer cell mediated cytotoxicity	0.02	446	6.271
neurofibrillary tangle assembly	0.02	348	1.863
T cell receptor signaling pathway	0.02	423	5.004	116,700 documents
protein metabolic process	0.02	626	24.087
humoral immune response	0.02	675	30.983
BMP signaling pathway	0.02	451	6.785	118,554 documents
double-strand break repair	0.02	635	25.466
acute inflammatory response	0.02	535	13.791
immune system process	0.02	415	4.738
generation of neurons	0.02	440	6.273
response to endoplasmic reticulum stress	0.02	531	13.711
negative regulation of cell population proliferation	0.02	633	26.186
negative regulation of angiogenesis	0.02	535	14.743
fatty acid beta-oxidation	0.02	509	12.21
cholesterol import	0.02	418	5.34
RNA catabolic process	0.02	560	17.581
system development	0.02	517	13.194
diapedesis	0.02	415	5.341
cell cycle checkpoint signaling	0.02	576	19.875
skeletal muscle atrophy	0.02	458	8.228
protein modification process	0.02	558	17.862
receptor internalization	0.02	498	11.748
regulation of gene expression, epigenetic	0.02	437	6.885
extracellular exosome biogenesis	0.02	379	3.756
response to amyloid-beta	0.02	331	1.93
sulfation	0.02	583	21.954
myoblast fusion	0.02	379	3.845
regulation of biosynthetic process	0.02	614	26.269
tryptophan catabolic process	0.02	437	7.346
canonical Wnt signaling pathway	0.02	419	6.176	117,827 documents
ribosome biogenesis	0.02	538	16.952
vascular associated smooth muscle cell apoptotic process	0.02	359	3.062
synaptic signaling	0.02	404	5.379
proteoglycan biosynthetic process	0.02	390	4.616
dendrite development	0.02	387	4.562
replicative senescence	0.02	482	11.624
T cell migration	0.02	461	9.823
myofibroblast differentiation	0.02	448	8.934
nuclear-transcribed mRNA catabolic process, nonsense-mediated decay	0.02	442	8.545
peptidyl-cysteine S-nitrosylation	0.02	469	10.905
transcription by RNA polymerase II	0.02	484	12.332
bioluminescence	0.02	674	38.25
response to cytokine	0.02	414	6.59
division septum assembly	0.02	446	9.046
limb development	0.02	424	7.337
transforming growth factor beta activation	0.02	426	7.706
autocrine signaling	0.02	414	6.842
phenotypic switching	0.02	379	4.671
monocyte activation	0.02	429	8.236
lactation	0.02	886	85.165
epidermal growth factor receptor signaling pathway	0.02	428	8.57	120,327 documents
sphingolipid metabolic process	0.02	433	9.008
chromatin looping	0.02	375	5.009
tryptophan metabolic process	0.02	444	10.2
cilium assembly	0.02	428	8.816
nuclear transport	0.01	478	13.633
peroxisome proliferator activated receptor signaling pathway	0.01	359	4.257	115,942 documents
proteoglycan catabolic process	0.01	279	1.223
exploration behavior	0.01	512	18.223
metaphase	0.01	686	46.152
localization of cell	0.01	453	11.727
amyloid-beta formation	0.01	303	1.97
vascular associated smooth muscle cell migration	0.01	327	2.953
motor behavior	0.01	545	23.209
synaptic vesicle endocytosis	0.01	309	2.24
blood vessel development	0.01	349	4.114
protein oxidation	0.01	511	19.085
sensory perception of taste	0.01	950	111.206
sensory perception of smell	0.01	558	26.076
defense response	0.01	542	24.146
neuron projection extension	0.01	386	6.885
bone growth	0.01	523	21.772
eye development	0.01	413	9.271
base-excision repair	0.01	572	29.313
sprouting angiogenesis	0.01	342	4.203
lung development	0.01	459	14.042
macrophage proliferation	0.01	329	3.528
motor learning	0.01	525	22.712
kidney development	0.01	389	7.533
associative learning	0.01	577	30.927
tissue morphogenesis	0.01	397	8.335
mitochondrial fusion	0.01	427	11.225
neuron cell-cell adhesion	0.01	297	2.309
T cell homeostasis	0.01	421	10.779
B cell receptor signaling pathway	0.01	309	2.859	114,571 documents
nitric oxide mediated signal transduction	0.01	392	8.323
epithelial cell proliferation	0.01	449	14.049
response to insulin	0.01	431	12.085
type I interferon production	0.01	431	12.178
negative regulation of phosphorylation	0.01	453	14.679
pore complex assembly	0.01	476	17.513
regulation of cell migration	0.01	345	5.153
response to tumor necrosis factor	0.01	402	9.686
heart formation	0.01	270	1.594
regulation of cell adhesion	0.01	330	4.267
protein digestion	0.01	420	11.661
neutrophil chemotaxis	0.01	405	10.2
cranial skeletal system development	0.01	358	6.282
positive chemotaxis	0.01	348	5.785
pentose-phosphate shunt	0.01	504	23.063
selective autophagy	0.01	398	10.037
actin cytoskeleton reorganization	0.01	337	5.108
morphogenesis of a branching structure	0.01	374	7.952
chromosome segregation	0.01	524	26.451
interleukin-8 production	0.01	427	13.23
nitric oxide biosynthetic process	0.01	459	17.116
smooth muscle cell migration	0.01	309	3.508
interleukin-12 production	0.01	412	11.699
placenta development	0.01	480	20.245
interleukin-17 production	0.01	409	11.532
membrane depolarization	0.01	489	21.669
regulation of synaptic plasticity	0.01	299	3.104
hepatic stellate cell activation	0.01	345	6.046
glomerular visceral epithelial cell apoptotic process	0.01	275	2.168
RNA biosynthetic process	0.01	575	37.207
heart morphogenesis	0.01	261	1.719
receptor transactivation	0.01	321	4.656
response to interleukin-1	0.01	318	4.552
smooth muscle cell differentiation	0.01	268	2.064
cardiac endothelial to mesenchymal transition	0.01	285	2.86
response to growth factor	0.01	357	7.714
mesoderm formation	0.01	284	2.841
neural tube formation	0.01	337	6.212
DNA methylation on cytosine	0.01	390	11.081
regulation of cell growth	0.01	375	9.87
intrinsic apoptotic signaling pathway	0.01	439	17.525	129,166 documents
bile acid metabolic process	0.01	352	7.899
mammary gland development	0.01	373	10.102
ferroptosis	0.01	377	10.601
regulation of mRNA splicing, via spliceosome	0.01	240	1.457
hormone biosynthetic process	0.01	406	14.162
response to ionizing radiation	0.01	348	8.007
epithelial cell-cell adhesion	0.01	227	1.11
muscle cell proliferation	0.01	268	2.635
somitogenesis	0.01	295	4.162
transposition, RNA-mediated	0.01	339	7.541
vascular associated smooth muscle cell differentiation	0.01	245	1.746
bile acid biosynthetic process	0.01	350	8.64
prepulse inhibition	0.01	360	9.669
liver development	0.01	334	7.238
keratinocyte differentiation	0.01	342	7.964
genetic transfer	0.01	394	13.582
actin cytoskeleton organization	0.01	284	3.744
synaptic vesicle recycling	0.01	272	3.142
microglial cell activation	0.01	251	2.145
proteasome complex disassembly	0.01	341	8.228
translational elongation	0.01	406	15.623
dendritic spine development	0.01	250	2.128
neutrophil apoptotic process	0.01	333	7.648
microglia development	0.01	208	821
vascular endothelial growth factor production	0.01	349	9.328
mitochondrial gene expression	0.01	307	5.616
protein acetylation	0.01	318	6.545
respiratory electron transport chain	0.01	772	96.069
neural crest cell migration	0.01	255	2.514
protein deubiquitination	0.01	352	9.868
brain segmentation	0.01	302	5.397
interleukin-2 production	0.01	417	18.021
regulation of inflammatory response	0.01	289	4.52
myeloid cell differentiation	0.01	274	3.655
Wnt signaling pathway, planar cell polarity pathway	0.01	280	4.033	115,701 documents
fermentation	0.01	902	137.417
negative regulation of cell growth	0.01	436	21.671
bone mineralization	0.01	381	14.184
dosage compensation	0.01	312	6.794
heart looping	0.01	227	1.62
mitochondrial transcription	0.01	317	7.269
fatty acid transport	0.01	310	6.662
entry into host	0.01	432	21.746
regulation of neurogenesis	0.01	268	3.619
dendritic cell differentiation	0.01	286	5.032
actin nucleation	0.01	288	5.189
glutathione metabolic process	0.01	352	11.428
regulation of phosphorylation	0.01	283	4.886
arachidonic acid metabolic process	0.01	348	11.004
RNA transport	0.01	289	5.381
response to ischemia	0.01	289	5.402
nodal signaling pathway	0.01	259	3.375	115,098 documents
toll-like receptor 4 signaling pathway	0.01	310	7.217	118,887 documents
telomere maintenance	0.01	344	10.767
mitochondrion localization	0.01	348	11.323
release of sequestered calcium ion into cytosol	0.01	359	12.747
neurotrophin signaling pathway	0.01	224	1.774	113,491 documents
positive regulation of NMDA glutamate receptor activity	0.01	320	8.463
mRNA transport	0.01	272	4.398
sensory perception of pain	0.01	480	32.382
T cell costimulation	0.01	298	6.472
skeletal muscle hypertrophy	0.01	275	4.74
axon development	0.01	257	3.54
autophagic cell death	0.01	362	13.61
double-strand break repair via homologous recombination	0.01	385	16.89
regulation of transport	0.01	308	7.874
neutrophil degranulation	0.01	257	3.746
leukocyte differentiation	0.01	253	3.496
smooth muscle cell apoptotic process	0.01	230	2.252
epithelial cell differentiation	0.01	292	6.432
stem cell development	0.01	273	4.898
neuron remodeling	0.01	251	3.44
muscle hypertrophy	0.01	315	8.791
contact inhibition	0.01	314	8.723
mesenchymal stem cell differentiation	0.01	278	5.525
cardiocyte differentiation	0.01	184	763
intrinsic apoptotic signaling pathway in response to endoplasmic reticulum stress	0.01	294	6.959	118,719 documents
histone H3 acetylation	0.01	268	4.787
one-carbon metabolic process	0.01	310	8.574
lymphocyte proliferation	0.01	402	21.07
regulation of cell-cell adhesion	0.01	185	821
ion homeostasis	0.01	322	10.152
membrane fission	0.01	253	3.918
pinocytosis	0.01	300	7.85
cell morphogenesis	0.01	295	7.384
amyloid fibril formation	0.01	274	5.558
receptor catabolic process	0.01	260	4.48
bone regeneration	0.01	478	35.948
mRNA metabolic process	0.01	254	4.078
anaphase	0.01	430	26.679
T cell mediated immunity	0.01	319	10.062
engulfment of apoptotic cell	0.01	218	2.044
monocyte chemotaxis	0.01	236	2.998
apoptotic signaling pathway	0.01	297	7.819	119,482 documents
circulatory system development	0.01	194	1.16
cell cycle phase	0.01	348	13.919
establishment of T cell polarity	0.01	271	5.518
vesicle fusion	0.01	307	8.972
transport across blood-brain barrier	0.01	251	4.035
cell cycle process	0.01	259	4.646
membrane organization	0.01	275	6.011
mitotic cell cycle	0.01	262	4.965
xenobiotic metabolic process	0.01	313	9.895
plasma cell differentiation	0.01	270	5.631
glycogen biosynthetic process	0.01	336	12.781
interferon-gamma production	0.01	323	11.221
spindle assembly	0.01	370	17.758
modulation of chemical synaptic transmission	0.01	264	5.246
oocyte maturation	0.01	368	17.514
intestinal absorption	0.01	425	27.289
astrocyte differentiation	0.01	233	3.118
neural tube closure	0.01	263	5.25
morphogenesis of an epithelium	0.01	274	6.239
vascular associated smooth muscle contraction	0.01	229	2.925
dendrite morphogenesis	0.01	223	2.615
regulation of cell death	0.01	282	7.101
mitochondrial depolarization	0.01	339	13.86
glutamine metabolic process	0.01	304	9.537
G2 phase	0.01	375	19.401
T cell anergy	0.01	283	7.34
TOR signaling	0.01	300	9.155
phagosome maturation	0.01	247	4.396
protein glycosylation	0.01	320	11.956
regulation of cellular process	0.01	257	5.275
dendritic cell migration	0.01	238	3.851
activation of immune response	0.01	254	5.06
asymmetric cell division	0.01	298	9.425
hematopoietic stem cell differentiation	0.01	240	4.036
hippocampus development	0.01	230	3.36
glial cell activation	0.01	237	3.851
regulation of cell differentiation	0.01	229	3.335
mRNA stabilization	0.01	252	5.006
protein kinase C signaling	0.01	244	4.426
triglyceride biosynthetic process	0.01	280	7.657
positive regulation of angiogenesis	0.01	250	4.91
synaptic vesicle exocytosis	0.01	227	3.266
lipid export from cell	0.01	189	1.37
mucus secretion	0.01	345	15.944
calcium ion transport	0.01	285	8.23
smooth muscle contraction	0.01	304	10.404
oogenesis	0.01	364	19.015
regulatory T cell differentiation	0.01	253	5.243
skeletal muscle cell differentiation	0.01	189	1.409
synapse organization	0.01	184	1.238
regulation of cytokine production	0.01	228	3.443
response to stimulus	0.01	276	7.518
spontaneous synaptic transmission	0.01	224	3.211
vasculature development	0.01	205	2.15
cell adhesion mediated by integrin	0.01	229	3.556
nucleosome assembly	0.01	261	6.121
regulation of biological process	0.01	260	6.054
regulation of macrophage activation	0.01	212	2.592
ERK1 and ERK2 cascade	0.01	256	5.82
T-helper cell differentiation	0.01	255	5.734
adaptive thermogenesis	0.01	242	4.704
triglyceride metabolic process	0.01	248	5.2
donor selection	0.01	250	5.379
grooming behavior	0.01	236	4.342
transforming growth factor beta production	0.01	271	7.557
neutrophic extracellular trap formation	0.01	247	5.296
positive regulation of cell migration	0.01	210	2.693
cellular response to stress	0.01	243	5.036
maintenance of location in cell	0.01	278	8.58
urea cycle	0.01	299	11.169
response to wounding	0.01	237	4.657
embryo implantation	0.01	303	11.826
sialylation	0.01	285	9.565
peptide biosynthetic process	0.01	360	20.908
dendritic spine morphogenesis	0.01	189	1.774
chronic inflammatory response	0.01	248	5.828
negative regulation of cell migration	0.01	256	6.599
germinal center formation	0.01	233	4.559
endothelial cell differentiation	0.01	209	2.898
skin development	0.01	228	4.217
nucleus organization	0.01	261	7.213
cell chemotaxis	0.01	222	3.793
cellular catabolic process	0.01	237	5.069
mast cell activation	0.01	285	10.152
cell aggregation	0.01	290	10.824
positive regulation of inflammatory response	0.01	220	3.785
oligodendrocyte development	0.01	215	3.436
autophagosome-lysosome fusion	0.01	232	4.74
monocyte chemotactic protein-1 production	0.01	228	4.418
histone H4 acetylation	0.01	213	3.324
protein kinase A signaling	0.01	223	4.041
fibroblast migration	0.01	245	5.931
chromosome organization	0.01	246	6.077
DNA damage checkpoint signaling	0.01	297	12.157
spindle assembly checkpoint signaling	0.01	518	58.154
leukocyte chemotaxis	0.01	218	3.807
synaptic vesicle cycle	0.01	188	1.99
lateral inhibition	0.01	255	7.228
elastin catabolic process	0.01	190	2.123
macrophage chemotaxis	0.01	197	2.534
mitochondrial transport	0.01	229	4.919
epithelial cell migration	0.01	228	4.837
sensory processing	0.01	361	23.319
feeding behavior	0.01	437	39.337
positive regulation of apoptotic process	0.01	227	4.755
negative regulation of nitric-oxide synthase activity	0.01	326	17.186
osteoblast proliferation	0.01	250	7.016
sterol metabolic process	0.01	203	3.022
regulation of behavior	0.01	269	9.25
arginine metabolic process	0.01	240	6.087
interneuron migration	0.01	176	1.592
keratinocyte proliferation	0.01	253	7.482
glial cell proliferation	0.01	222	4.563
histone demethylation	0.01	214	3.98
collateral sprouting	0.01	229	5.266
reactive oxygen species biosynthetic process	0.01	258	8.268
glutathione biosynthetic process	0.01	280	11.038
hypoxia-inducible factor-1alpha signaling pathway	0.01	230	5.412	117,202 documents
biological adhesion	0.01	179	1.85
lipid droplet formation	0.01	224	4.92
adipose tissue development	0.01	211	3.873
response to virus	0.01	236	6.076
negative regulation of microtubule depolymerization	0.01	214	4.225
hepatocyte apoptotic process	0.01	249	7.642
protein import	0.01	277	11.39
fatty acid catabolic process	0.01	234	6.332
endosomal transport	0.01	175	1.858
regionalization	0.01	265	9.976
tolerance induction	0.01	283	12.47
regulation of vascular associated smooth muscle cell differentiation	0.01	156	1.066
gametophyte development	0.01	300	15.23
regulation of DNA methylation	0.01	188	2.72
lymphocyte migration	0.01	217	4.962
membrane invagination	0.01	182	2.4
mesoderm development	0.01	171	1.846
vesicle cargo loading	0.01	174	2.007
mast cell degranulation	0.01	263	10.46
cerebrospinal fluid circulation	0.01	239	7.622
protein targeting	0.01	249	8.828
ceramide biosynthetic process	0.01	208	4.529
cardiac muscle contraction	0.01	180	2.468
response to nutrient	0.01	261	10.47
sex determination	0.01	315	19.138
DNA modification	0.01	231	6.906
glycosaminoglycan biosynthetic process	0.01	187	2.981
sarcomere organization	0.01	154	1.214
glutamate metabolic process	0.01	234	7.295
homologous chromosome pairing at meiosis	0.01	236	7.564
axon extension	0.01	194	3.547
prostaglandin biosynthetic process	0.01	296	16.259
hepatocyte proliferation	0.01	235	7.583
gene conversion	0.01	283	14.22
nucleosome positioning	0.01	235	7.62
viral gene expression	0.01	270	12.388
synapse pruning	0.01	133	602
ruffle assembly	0.01	208	4.891
blood vessel morphogenesis	0.01	159	1.528
ovulation	0.01	461	54.049
chromatin assembly	0.01	223	6.507
epithelium development	0.01	193	3.765
epithelial cell apoptotic process	0.01	231	7.531
extrinsic apoptotic signaling pathway	0.01	243	9.084	120,737 documents
nuclear migration	0.01	219	6.27
regulated exocytosis	0.01	216	5.975
heart valve development	0.01	145	1.041
positive regulation of Notch signaling pathway	0.01	156	1.509	113,193 documents
store-operated calcium entry	0.01	209	5.323
antigen processing and presentation of exogenous peptide antigen via MHC class I	0.01	218	6.291
transcription, DNA-templated	0.01	209	5.423
autophagosome maturation	0.01	192	3.89
B cell homeostasis	0.01	177	2.775
hormone secretion	0.01	305	19.302
synaptic transmission, glutamatergic	0.01	187	3.516
germ cell development	0.01	233	8.193
endocardial cushion formation	0.01	128	591
regulation of ossification	0.01	159	1.789
fucosylation	0.01	219	6.713
startle response	0.01	243	9.759
exosomal secretion	0.01	143	1.086
nucleotide metabolic process	0.01	238	9.119
excitatory synapse assembly	0.01	144	1.133
positive regulation of signal transduction	0.01	201	4.938
RNA localization	0.01	186	3.654
T cell mediated cytotoxicity	0.01	204	5.273
phospholipid metabolic process	0.01	224	7.456
glutamate receptor signaling pathway	0.01	139	966	112,526 documents
cell fate commitment	0.01	162	2.026
actin filament depolymerization	0.01	201	5.105
action potential initiation	0.01	238	9.421
ERAD pathway	0.01	214	6.508	118,211 documents
necroptotic process	0.01	207	5.781
endoplasmic reticulum to Golgi vesicle-mediated transport	0.01	183	3.643
gene silencing by miRNA	0.01	170	2.675
heart growth	0.01	152	1.615
definitive hemopoiesis	0.01	169	2.614
RNA methylation	0.01	201	5.297
biological process involved in symbiotic interaction	0.01	395	41.409
RNA surveillance	0.01	195	4.759
interleukin-22 production	0.01	172	2.866
regulation of signal transduction	0.01	184	3.82
regulation of secretion	0.01	211	6.476
glycogen metabolic process	0.01	217	7.272
phosphate-containing compound metabolic process	0.01	213	6.817
protein stabilization	0.01	221	7.774
DNA amplification	0.01	315	23.486
homocysteine metabolic process	0.01	188	4.259
natural killer cell proliferation	0.01	173	3.049
G protein-coupled receptor signaling pathway	0.01	169	2.79	114,476 documents
glycogen catabolic process	0.01	253	12.408
estrous cycle	0.01	296	19.947
trabecula formation	0.01	167	2.666
immune system development	0.01	188	4.354
cytokine-mediated signaling pathway	0.01	137	1.068	112,750 documents
type 2 immune response	0.01	236	9.956
negative regulation of T cell proliferation	0.01	173	3.187
folic acid metabolic process	0.01	211	6.942
bicellular tight junction assembly	0.01	174	3.317
methionine metabolic process	0.01	207	6.505
lymphocyte differentiation	0.01	174	3.389
activation of membrane attack complex	0.01	150	1.794
immunological synapse formation	0.01	164	2.675
histone lysine methylation	0.01	176	3.607
plasminogen activation	0.01	195	5.424
caveolin-mediated endocytosis	0.01	187	4.638
retinol metabolic process	0.01	159	2.386
CRISPR-cas system	0.01	223	8.817
amino acid transport	0.01	249	12.692
hypermethylation of CpG island	0.01	183	4.322
muscle cell development	0.01	137	1.217
regulation of endocytosis	0.01	147	1.71
regulation of glucose metabolic process	0.01	194	5.485
response to glucose	0.01	254	13.712
cell surface receptor signaling pathway	0.01	132	1.041	112,731 documents
embryonic brain development	0.01	143	1.553
parturition	0.01	401	46.967
activation of innate immune response	0.01	170	3.35
positive regulation of CREB transcription factor activity	0.01	170	3.405
sensory perception	0.01	240	11.83
B cell apoptotic process	0.01	185	4.881
mitochondrial translation	0.01	209	7.63
negative regulation of binding	0.01	225	9.802
neuron maturation	0.01	138	1.414
digestive tract development	0.01	201	6.725
steroid metabolic process	0.01	190	5.483
positive regulation of coagulation	0.01	230	10.726
proteasome-mediated ubiquitin-dependent protein catabolic process	0.01	167	3.355
spliceosomal complex assembly	0.01	164	3.13
polysaccharide biosynthetic process	0.01	214	8.49
virion assembly	0.01	267	17.235
platelet degranulation	0.01	145	1.901
neutrophil extravasation	0.01	142	1.729
response to radiation	0.01	214	8.736
positive regulation of transcription by RNA polymerase II	0.01	123	878
phototransduction	0.01	214	8.786
mitotic spindle assembly checkpoint signaling	0.01	201	7.112
collagen fibril organization	0.01	134	1.353
neuron projection arborization	0.01	143	1.842
establishment of protein localization	0.01	174	4.203
membrane bending	0.01	155	2.641
extracellular structure organization	0.01	127	1.062
multivesicular body assembly	0.01	139	1.638
mRNA destabilization	0.01	157	2.802
pyruvate metabolic process	0.01	205	7.82
peptide catabolic process	0.01	145	2.029
regulation of neuron migration	0.01	117	723
delamination	0.01	246	14.236
iron ion transport	0.01	222	10.336
lipoprotein oxidation	0.01	175	4.509
insulin metabolic process	0.01	175	4.517
response to angiotensin	0.01	171	4.155
cellular lipid metabolic process	0.01	151	2.509
T-helper 1 type immune response	0.01	216	9.592
serotonin biosynthetic process	0.01	188	5.983
posttranscriptional gene silencing	0.01	204	8.018
response to interferon-gamma	0.01	153	2.698
regulation of T cell activation	0.01	146	2.243
sterol biosynthetic process	0.01	190	6.368
regulation of histone acetylation	0.01	137	1.736
negative regulation of neurogenesis	0.01	137	1.737
interleukin-23 production	0.01	152	2.739
glycosphingolipid biosynthetic process	0.01	143	2.132
anatomical structure development	0.01	120	944
extracellular matrix assembly	0.01	142	2.083
epithelium regeneration	0.01	189	6.467
maintenance of blood-brain barrier	0.01	131	1.464
regulation of phagocytosis	0.01	122	1.075
cellular response to oxidative stress	0.01	162	3.745
mRNA cleavage	0.01	178	5.359
positive regulation of phosphorylation	0.01	166	4.123
menstrual cycle	0.01	383	48.951
mesenchymal stem cell proliferation	0.01	166	4.314
micropinocytosis	0.01	140	2.191
transforming growth factor beta1 activation	0.01	156	3.459
bleb assembly	0.01	191	7.325
cell dedifferentiation	0.01	157	3.564
regulation of complement activation	0.01	117	969
response to reactive oxygen species	0.01	162	4.042
spermatid development	0.01	196	8.042
metamorphosis	0.01	286	24.685
positive regulation of mitotic nuclear division	0.01	190	7.244
RNA modification	0.01	182	6.298
regulation of hemopoiesis	0.01	146	2.732
nucleotide biosynthetic process	0.01	208	9.961
maternal behavior	0.01	221	12.07
matrix metallopeptidase secretion	0.01	145	2.693
oxygen transport	0.01	235	14.617
regulation of cell development	0.01	138	2.189
single-celled organism vegetative growth phase	0.01	416	60.651
negative regulation of signaling	0.01	142	2.521
hematopoietic stem cell proliferation	0.01	134	1.968
T cell differentiation in thymus	0.01	145	2.782
protein complex oligomerization	0.01	157	3.851
collagen metabolic process	0.01	162	4.352
proteoglycan metabolic process	0.01	110	829
connective tissue development	0.01	116	1.095
DNA recombination	0.01	202	9.747
keratinocyte migration	0.01	153	3.675
RNA stabilization	0.01	146	3.055
cell-cell self recognition	0.01	197	9.048
response to fluid shear stress	0.01	116	1.111
prenylation	0.01	183	7.117
viral life cycle	0.01	216	12.176
regulation of cell motility	0.01	138	2.472
dopamine biosynthetic process	0.01	177	6.406
complement-dependent cytotoxicity	0.01	175	6.217
myeloid cell development	0.01	123	1.522
interleukin-4 production	0.01	197	9.292
negative regulation of endocytosis	0.01	125	1.658
maintenance of synapse structure	0.01	112	994
recognition of apoptotic cell	0.01	149	3.496
heme biosynthetic process	0.01	191	8.552
